# Supplementary material for: Colour pattern predicts outcome of female contest competition in a sexually monomorphic fish
Source: Biol Lett. 2018 Nov 7;14(11):20180480. doi: 10.1098/rsbl.2018.0480 (PMC6283925; doi:10.1098/rsbl.2018.0480)
Supplement: Supplementary data 4 [file rsbl20180480supp5.r]

######################################################################################

######## ANALYSIS OF CONTEST DATA


fw <- read.table("*************PATH***************\\INPUT_FILENAME.txt", header = TRUE) # INPUT FILE = = supplementary data 1, in txt format
attach(fw)

focus.winner <- fw[outcome=="W",]
fw <- focus.winner
attach(fw)


fw$sex.rel <- relevel(fw$sex, ref="mm")
RSD.cent <- scale(RSD, scale=TRUE)
CFD.cent <- scale(CFD, scale=TRUE) 
RBD.cent <- scale(RBD, scale=TRUE)

fw <- cbind(fw, RSD.cent, RBD.cent, CFD.cent)


################################################################
########### Table 1 ################
################################################################


################### bar width

m1.cent <- lm(RBD~sex + sex*RSD.cent + sex*CFD.cent, data=fw)
summary(m1.cent)
# Coefficients:
#   Estimate Std. Error t value Pr(>|t|)  
# (Intercept)     0.03876    0.01486   2.608   0.0143 *
#   sexmm          -0.04860    0.02111  -2.302   0.0287 *
#   RSD.cent       -0.03718    0.03144  -1.182   0.2467  
# CFD.cent       -0.06032    0.02938  -2.053   0.0492 *
#   sexmm:RSD.cent  0.02359    0.03485   0.677   0.5038  
# sexmm:CFD.cent  0.06864    0.03306   2.076   0.0469 *
m1.cent.rel <- lm(RBD~sex.rel + sex.rel*RSD.cent + sex.rel*CFD.cent, data=fw)
summary(m1.cent.rel)
# Coefficients:
#   Estimate Std. Error t value Pr(>|t|)  
# (Intercept)        -0.009836   0.014993  -0.656   0.5170  
# sex.relff           0.048596   0.021113   2.302   0.0287 *
#   RSD.cent           -0.013585   0.015029  -0.904   0.3735  
# CFD.cent            0.008318   0.015161   0.549   0.5874  
# sex.relff:RSD.cent -0.023591   0.034851  -0.677   0.5038  
# sex.relff:CFD.cent -0.068640   0.033063  -2.076   0.0469 *


############## condition

m2.cent <- lm(CFD ~ sex + sex*RSD.cent + sex*RBD.cent, data=fw)
summary(m2.cent)
# Coefficients:
#   Estimate Std. Error t value Pr(>|t|)  
# (Intercept)     0.001948   0.016366   0.119   0.9061  
# sexmm           0.004904   0.023308   0.210   0.8348  
# RSD.cent       -0.052738   0.023992  -2.198   0.0361 *
#   RBD.cent       -0.020443   0.016541  -1.236   0.2264  
# sexmm:RSD.cent  0.009772   0.027318   0.358   0.7231  
# sexmm:RBD.cent  0.032708   0.024302   1.346   0.1888 

m2.cent.rel <- lm(CFD ~ sex.rel + sex.rel*RSD.cent + sex.rel*RBD.cent, data=fw)
summary(m2.cent.rel)
# Coefficients:
#   Estimate Std. Error t value Pr(>|t|)   
# (Intercept)         0.006852   0.016596   0.413  0.68273   
# sex.relff          -0.004904   0.023308  -0.210  0.83483   
# RSD.cent           -0.042966   0.013064  -3.289  0.00264 **
#   RBD.cent            0.012265   0.017803   0.689  0.49634   
# sex.relff:RSD.cent -0.009772   0.027318  -0.358  0.72314   
# sex.relff:RBD.cent -0.032708   0.024302  -1.346  0.18876 


########################### body size

m3.cent <- lm(RSD ~ sex + sex*RBD.cent + sex*CFD.cent, data=fw)
summary(m3.cent)
# Coefficients:
#   Estimate Std. Error t value Pr(>|t|)  
# (Intercept)     0.0039656  0.0028977   1.369   0.1817  
# sexmm           0.0006767  0.0041354   0.164   0.8712  
# RBD.cent       -0.0023146  0.0031859  -0.727   0.4733  
# CFD.cent       -0.0096891  0.0043179  -2.244   0.0326 *
#   sexmm:RBD.cent -0.0011862  0.0044438  -0.267   0.7914  
# sexmm:CFD.cent  0.0021802  0.0048891   0.446   0.6590  

m3.cent.rel <- lm(RSD ~ sex.rel + sex.rel*RBD.cent + sex.rel*CFD.cent, data=fw)
summary(m3.cent.rel)
# Coefficients:
#   Estimate Std. Error t value Pr(>|t|)   
# (Intercept)         0.0046423  0.0029504   1.573  0.12647   
# sex.relff          -0.0006767  0.0041354  -0.164  0.87116   
# RBD.cent           -0.0035009  0.0030980  -1.130  0.26771   
# CFD.cent           -0.0075089  0.0022933  -3.274  0.00274 **
#   sex.relff:RBD.cent  0.0011862  0.0044438   0.267  0.79140   
# sex.relff:CFD.cent -0.0021802  0.0048891  -0.446  0.65896  

################################################################
########### Table 2 ################
################################################################

#################### Contest duration: sqrt(duration) ~ |RBD| : sex + escalation : sex + |RSD| + |CFD|; 
########## Gaussian error distribution; duration outliers (2 female and 3 male contests > 2 min) excluded


summary(lm(sqrt(duration) ~ abs(RBD)*sex + abs(CFD) + abs(RSD) 
           , data = fw[trial != 16 & trial != 31 & trial != 7 & trial != 8 & trial != 40,]))
# Coefficients:
#   Estimate Std. Error t value Pr(>|t|)    
# (Intercept)       8.558      1.228   6.968 3.32e-07 ***
#   abs(RBD)        -50.959     17.966  -2.836  0.00912 ** 
#   sexmm            -2.699      1.870  -1.443  0.16201    
# abs(CFD)          3.039     11.733   0.259  0.79785    
# abs(RSD)        -24.810     51.324  -0.483  0.63319    
# abs(RBD):sexmm   63.987     27.645   2.315  0.02951 *  

fw$sex.rel <- relevel(fw$sex, ref="mm")
summary(lm(sqrt(duration) ~ abs(RBD)*sex.rel + abs(CFD) + abs(RSD) 
           , data = fw[trial != 16 & trial != 31 & trial != 7 & trial != 8 & trial != 40,]))
# Coefficients:
#   Estimate Std. Error t value Pr(>|t|)    
# (Intercept)           5.859      1.472   3.980 0.000554 ***
#   abs(RBD)             13.028     19.716   0.661 0.515039    
# sex.relff             2.699      1.870   1.443 0.162014    
# abs(CFD)              3.039     11.733   0.259 0.797854    
# abs(RSD)            -24.810     51.324  -0.483 0.633192    
# abs(RBD):sex.relff  -63.987     27.645  -2.315 0.029506 * 


######################################################################################
######################################################################################
######################################################################################
######################################################################################
######################################################################################

######## permuting winner/loser assignments and running models to estimate effect of RBD on contest outcome


contest <- read.table("*************PATH***************\\INPUT_FILENAME.txt", header = TRUE) # INPUT FILE = = supplementary data 1, in txt format

attach(contest)

library(lme4)

femcont <- contest[sex=="ff",]
detach(contest)
attach(femcont)


intercept.ff <- c()
stripe.ff <- c()
#sex <- c()
size.ff <-c()
cond.ff <- c()  
aic.ff.stripe <- c()
aic.ff.size <- c()
aic.ff.cond <- c()

focus <- c("a", "b")

count <- 0
focus.choice <- c()
for(i in 1:1000) {  
  femcont$focus.choice <- c()
  focus.choice <- c()
  for(i  in 1:18){  ### number of female contests
    focus.choice<- c(focus.choice, sample(focus))
  }
  femcont <- cbind(femcont, focus.choice)
  
  #test whether distribution of W and L is even enough
  
  if (  nrow(femcont[femcont$focus.choice=="a" & femcont$outcome == "W",]) > 6 &
          nrow(femcont[femcont$focus.choice=="a" & femcont$outcome == "W",]) <12 )
    
  {   
    count <- count+1
    
    mod.ff <- glm(outcome ~ RBD + RSD + CFD, data=femcont[focus.choice=="a",], family="binomial")
   
    sum.ff <- summary(mod.ff)
    sum.ff.stripe <- summary(glm(outcome ~  RSD + CFD, data=femcont[focus.choice=="a" ,], family="binomial"))
    sum.ff.size <- summary(glm(outcome ~  RBD + CFD, data=femcont[focus.choice=="a" ,], family="binomial"))
    sum.ff.cond <- summary(glm(outcome ~  RBD + RSD, data=femcont[focus.choice=="a" ,], family="binomial"))
    
    
    intercept.ff <- rbind(intercept.ff, cbind(sum.ff$coefficients[1,1], sum.ff$coefficients[1,4]))
    stripe.ff <- rbind(stripe.ff, cbind(sum.ff$coefficients[2,1], sum.ff$coefficients[2,4]))
    size.ff <- rbind(size.ff, cbind(sum.ff$coefficients[3,1], sum.ff$coefficients[3,4])) 
    cond.ff <- rbind(cond.ff, cbind(sum.ff$coefficients[4,1], sum.ff$coefficients[4,4])) 
    aic.ff.stripe <- rbind(aic.ff.stripe, (sum.ff.stripe$aic - sum.ff$aic))
    aic.ff.size <- rbind(aic.ff.size, (sum.ff.size$aic - sum.ff$aic))
    aic.ff.cond <- rbind(aic.ff.cond, (sum.ff.cond$aic - sum.ff$aic))
    
  }
  
}

all <- cbind(intercept.ff, stripe.ff, size.ff, cond.ff, aic.ff.stripe, aic.ff.size, aic.ff.cond)
write.table(all, file = "*************PATH***************\\ANY_FILENAME.txt") # returned supplementary data 2

#########################


perm.data <- read.table("*************PATH***************\\INPUT_FILENAME.txt", header = TRUE) # INPUT FILE = supplementary data 2, in txt format

attach(perm.data)

rownames <- seq(1,27,1)
probs <- data.frame(row.names = rownames)

x <- seq(min(RBD), max(RBD), 0.01)
for (i in 1:731) {
  probW <- function(x) {
    exp(ff.intercept[i] + ff.stripe[i]*x)/(1+exp(ff.intercept[i] + ff.stripe[i]*x))
  }
  probs <- cbind(probs, probW(x))  
}
matplot(x,probs,col="grey", type="l",lty=1, lwd=1,ylab="probability of winning", xlab="RBD between focus and opponent")

mean.inter <- mean(ff.intercept)
mean.stripe <- mean(ff.stripe)
prob.mean <- function(x) {
  exp(mean.inter + mean.stripe*x)/(1+exp(mean.inter + mean.stripe*x))
}

matlines(x,prob.mean(x),col="black", lwd=4)

abline(h=0.5, lty=3)
#################################

#### plot distributions of delta AIC
with(perm.data, boxplot(aic.ff.stripe, aic.ff.size,  aic.ff.cond, ylab="Delta AIC", names=c("bar", "size", "condition"), las=3))


######################################################################################
######################################################################################
######################################################################################
######################################################################################
######################################################################################

###### STABILITY OF BAR WIDTH OVER TIME

data <- read.table("*************PATH***************\\INPUT_FILENAME.txt", header = TRUE) # INPUT FILE = supplementary data 3, in txt format
attach(data)


rel.mbw <-  MBW/SL
data <- cbind(data, rel.mbw)
library(lattice)
xyplot(rel.mbw ~ days | fish, data= data,layout = c(11,4), ylab="bar width / SL", as.table=TRUE,
       panel = function( x,y) {
         panel.abline(h = min(y), lty = "dotted")
         panel.abline(h = max(y), lty = "dotted")
         panel.xyplot(x,y, pch=19)
       })

anova <- aov(rel.mbw ~ fish)
summary(anova)
# 
# Df  Sum Sq   Mean Sq F value Pr(>F)    
# fish        43 0.09823 0.0022845   23.77 <2e-16 ***
#   Residuals   58 0.00557 0.0000961 

#variance explained as omega2 (http://davidmlane.com/hyperstat/B171693.html)
(0.09823 - 43*0.0000961) / (0.09823 + 0.00557 + 0.0000961) # 90.5 % of variation
